# Supplementary material for: Anti-Inflammatory Activity of Pequi Oil (Caryocar brasiliense): A Systematic Review
Source: Pharmaceuticals (Basel). 2023 Dec 21;17(1):11. doi: 10.3390/ph17010011 (PMC10821120; doi:10.3390/ph17010011)
Supplement: Supplementary file 1 [file pharmaceuticals-17-00011-s001.zip]

Archive with 4 entries (3 files):
- pharmaceuticals-2671929-supplementary/
- pharmaceuticals-2671929-supplementary/Supplementary Table S1 - Search.pdf
- pharmaceuticals-2671929-supplementary/Supplementary Table S2 - criteria of exclusion.pdf
- pharmaceuticals-2671929-supplementary/Supplementary Table S3 - Quality analysis.pdf
